# Supplementary material for: Safety and immunogenicity of Ad5-nCoV immunization after three-dose priming with inactivated SARS-CoV-2 vaccine in Chinese adults
Source: Nat Commun. 2023 Aug 8;14:4757. doi: 10.1038/s41467-023-40489-2 (PMC10409730; doi:10.1038/s41467-023-40489-2)
Supplement: Supplementary file 3 — Source Data [file 41467_2023_40489_MOESM3_ESM.zip]

Archive with 6 entries (5 files):
- Source Data Files/Source Data Fig2.xlsx
- Source Data Files/Source Data Fig3.xlsx
- Source Data Files/Source Data Fig4.xlsx
- Source Data Files/Source Data Fig5.xlsx
- Source Data Files/Source Data supplement Fig1.xlsx
- Source Data Files/
