# Supplementary material for: Safety and immunogenicity of Ad5-nCoV immunization after three-dose priming with inactivated SARS-CoV-2 vaccine in Chinese adults
Source: Nat Commun. 2023 Aug 8;14:4757. doi: 10.1038/s41467-023-40489-2 (PMC10409730; doi:10.1038/s41467-023-40489-2)
Supplement: Supplementary file 3 — Source Data [file 41467_2023_40489_MOESM3_ESM.zip › Source Data Files/Source Data Fig2.xlsx]

## Sheet: Figure2
data1: Solicited adverse reactions over 14 days post-vaccination.
		Grade 1	Grade 2	Grade 3
C	Total	22.2222	3.0303	0
T	Total	32	13	10
C	Pain	16.1616	0	0
T	Pain	37	2	0
C	Induration	1.0101	2.0202	0
T	Induration	8	5	0
C	Redness	2.0202	1.0101	0
T	Redness	5	3	0
C	Swelling	1.0101	2.0202	0
T	Swelling	5	4	2
C	Rash	1.0101	0	0
T	Rash	0	0	0
C	Itch	1.0101	1.0101	0
T	Itch	9	2	0
C	Nausea	0	0	0
T	Nausea	1	0	0
C	Fever	2.0202	0	0
T	Fever	8	5	7
C	Diarrheoa	3.0303	0	0
T	Diarrheoa	4	0	0
C	Arthralgia	0	0	0
T	Arthralgia	10	2	0
C	Cough	0	0	0
T	Cough	5	0	0
C	Runny nose	3.0303	0	0
T	Runny nose	4	0	0
C	Sneeze	1.0101	0	0
T	Sneeze	2	0	0
C	Fatigue	7.07071	0	0
T	Fatigue	15	9	1
C	Headache	2.0202	1.0101	0
T	Headache	13	6	0
C	Appetite impaired	1.0101	0	0
T	Appetite impaired	2	1	0
C	Oropharyngeal pain	0	1.0101	0
T	Oropharyngeal pain	4	0	0
C	Myalgia	0	0	0
T	Myalgia	6	4	0
