# Supplementary material for: Safety and immunogenicity of Ad5-nCoV immunization after three-dose priming with inactivated SARS-CoV-2 vaccine in Chinese adults
Source: Nat Commun. 2023 Aug 8;14:4757. doi: 10.1038/s41467-023-40489-2 (PMC10409730; doi:10.1038/s41467-023-40489-2)
Supplement: Supplementary file 3 — Source Data [file 41467_2023_40489_MOESM3_ESM.zip › Source Data Files/Source Data Fig3.xlsx]

## Sheet: Figure 3a
Figure 3a
Data 1:RBD-IgG-GMT
Inactivated vaccine-0day	Inactivated vaccine-14day	Inactivated vaccine-28day	Inactivated vaccine-90day	Ad5-nCoV-0day	Ad5-nCoV-14day	Ad5-nCoV-28day	Ad5-nCoV-90day
30	90	90	90	270	7290	7290	7290
10	270	90	30	90	21870	21870	7290
90	270	270	90	90	810	810	270
2430	810	810	270	10	7290	2430	810
90	90	90	90	30	2430	810	90
90	270	270	90	90	2430	7290	2430
90	810	270	270	810	2430	810	810
270	270	90	90	90	270	270	270
270	270	270	270	90	810	810	810
270	810	270	270	90	21870	7290	7290
10	270	90	90	270	7290	7290	7290
90	270	270	270	270	7290	2430	2430
270	810	810	810	30	2430	2430	2430
90	270	90	270	10	2430	2430	2430
270	270	270	270	270	810	2430	2430
90	270	270	270	270	21870	21870	21870
30	90	90	90	90	2430	2430	2430
270	270	810	810	30	2430	2430	810
10	10	10	10	270	21870
810	810	270	810	30	7290	7290	7290
30	90	90	90	90	2430	2430	810
270	270	270	270	270	7290	7290	2430
2430	2430	2430	2430	30	270	270	810
810	810	810	810	270	2430	2430	2430
30	270	270	90	90	2430	2430	2430
90	270	270	90	10	2430	2430	810
30	810	810	90	10	270	270	270
30	270	270	90	10	810	810	810
10	90	90	30	90	810	810	810
90	270	270	270	270	7290	2430	2430
30	90	90	30	30	270	270	270
30	270	270	90	90	810	810	810
10	30	30	10	30	2430	2430	2430
90	90	90	270	270	2430	2430	2430
270	270			30	21870	7290	810
30	90	30	30	30	810	270	270
10	270	90	90	90	7290	2430	2430
30	90	30	90	30	810	270	90
10	90	90	30	90	810	810	810
				90	810	270	810
90	90	270		90	2430	2430	2430
10	90	90	90	30	810	810	810
270	810	270	810	10	810	810	810
10	90	90	30	30	7290	7290	810
30	270	90	90	270	2430	2430	810
30	810	270	90	30	7290	2430	2430
10	270	90	30	10	810	810	810
270	2430	810	810	90	7290	2430	2430
30	270	90	90	30	2430	810	810
10	90	30	10	30	2430	810	270
90	270	90	90	10	2430	810	90
270	2430	810	270	90	7290	2430	2430
90	270	270	90	90	2430	2430	810
90	810	270	270	90	810	810	810
90	90	90	90	30	7290	7290	7290
90	270	90	90	90	7290	7290	2430
30	90	90	30	30	7290	7290	2430
30	90	90	30	30	810	810	270
270	270	270	270	270	810	810	810
90	810	810	270	90	2430	810	2430
30	90	90	30	270	2430	2430	2430
810	810	270	270	30	2430	2430	810
90	90	270	90	10	810	270	90
90	810	810	270	270	2430	2430	810
30	270	270	90	810	2430	2430	810
270	270	270	270	30	2430	810	270
90	270	270	90	90	2430	810	810
270	2430	270	270	810	21870	7290	7290
90	270	270	90	10	2430	2430	810
90	810	270	270	270	810	810	810
270	810	810	810	90	7290	7290	7290
30	270	270	90	270	7290	7290	7290
30	270	270	90	270	7290	7290	2430
270	270	270	270	810	7290	7290	7290
90	270	270	90	90	2430	810	810
30	90	90	30	270	2430	810	2430
10	90	90	30	30	810	270	90
90	2430	810	270	90	2430	810	810
10	30	10	10	30	270	270	270
810	810	270	270	30	7290	2430	2430
270	270	90	90	270	2430	810	810
10	810	810	810	90	7290	7290	2430
10	30	10	10	10	270	270	270
30	270	270	90	810	810	810	2430
90	270	270	270	30	2430	810	270
90	90	90	90	270	810	810	810
90	90	90	90	90	810	810	270
30	270	270	90	10	2430	2430
810	810	810	810	10	810	810	270
270	270	270	90	30	2430	2430	2430
10	90	90	30	10	2430	2430	810
30	90	90	90	10	810	810	270
10	30	30	10	30	2430	810	270
30	90	90	30	90	270	270	90
30	270	270	90	30	810	810	810
10	30	30	10	90	2430	810	270
30	270	90	90	30	810	810	270
30	270	270	270	10	810	810	270
10	270	90	10	270	7290	7290	2430
30	90	90	30	30	2430	2430	810
Data 2:RBD-IgG-GMC
Inactivated vaccine-0day	Inactivated vaccine-14day	Inactivated vaccine-28day	Inactivated vaccine-90day	Ad5-nCoV-0day	Ad5-nCoV-14day	Ad5-nCoV-28day	Ad5-nCoV-90day
25	68.06	53.79	25	238.51	4573.45	3817.44	4042.42
25	138.53	79.78	25	87.46	13134.7	8877.5	4484.2
116.67	259.48	125.12	96.11	25	539.71	344.87	142.42
1298.35	739.12	660.17	587.19	25	3793.11	2891.01	1022.5
54.89	83.57	69.03	25	25	1225.08	804.31	218.03
106.33	316.73	226.5	104.15	136.92	3011.25	4114.96	1435.99
53.27	394.11	247.06	108.42	314.52	1400.8	1190.89	793.26
139.81	189.75	151.91	85.15	53.05	254.29	250.94	170.92
138.43	237.24	203.18	229.41	124.42	686.16	487.58	450.69
230.17	463.46	407.97	199.79	88.96	14068.2	8193.17	5050.42
25	153.1	127.24	52.12	232.11	5358.64	3485.98	3825.31
82.52	288.15	237.38	127.6	204.34	3602.97	3118.39	1650.8
185.93	647.16	567.86	369.02	25	2208.68	1610.01	729.39
53.33	269.59	130.69	109.34	25	3159.7	1979.83	1311.86
190.7	401.95	307.04	236.39	172.65	1235.05	1333.99	848.02
69.04	220.14	138.15	126.08	313.09	13925	17316.5	17290.5
25	120.77	97.55	55.95	53.59	2879.95	2125.07	1096.83
232.52	356.76	405.39	405.81	25	2809.37	2200.73	742.9
25	25	25	25	144.81	9757.87
442.42	532.88	459.5	338.73	25	4669.73	4787.68	4989.01
25	93.62	86.17	62.64	62.15	2963.91	1669.14	1068.54
173.37	329.81	327.07	173.86	126.21	4561.24	3762.77	1890.27
1982.99	1896.91	1741.1	1737.32	25	355.98	420.2	355.36
459.32	523.21	456.31	423.59	213.44	2664.95	2742.93	1460.91
25	217.24	112.21	25	75.25	2775.4	2121.7	1261.29
75.3	161.59	118.48	67.91	25	2089.46	1488.47	615.25
54.11	693.99	502.55	105.3	25	248.83	188.04	128.38
25	328.9	198.12	25	25	816.56	609.32	560.59
25	84.55	58.54	25	105.58	659.91	704.42	491.78
80.84	234.04	218.01	147.04	153.9	2887.19	2453.25	1546.9
25	67.33	50.03	25	25	267.03	331.52	183.28
25	203.52	131.52	54.93	54.83	691.88	555.18	358.82
25	22.42	25	25	25	3071.5	2886.68	2168.82
50.2	107.75	95.9	95.14	270.56	1999.09	1698.97	1349.1
147.02	289			25	9612.22	8664.13	1014.49
25	25	25	25	25	479.53	458	246.33
25	193.02	146.03	61.99	25	4183.57	3711.71	1698.65
25	52.98	25	25	25	500.98	300.65	132.25
25	89.92	55.18	25	57.41	769.39	1045.06	1099.67
				63.05	522.03	479.33	428.66
57.14	120.35	115.52		87.03	2032.58	1704.68	937.38
25	97.18	87.09	25	25	519.92	472.41	382.57
213	418.55	346.72	361.49	25	859.39	679.67	358.76
25	102.79	67.64	25	25	9698.14	4089.66	541.77
25	211.1	92.42	52.1	130.75	1422.1	1304.41	542.53
25	507.52	164.39	81.54	25	5029.97	2977.48	1385.24
25	236.61	111.53	25	25	1118.42	744.27	445.03
196.8	1292.05	917.87	619.03	67.34	3832.78	2354.84	1206.2
25	181.29	125.95	132.42	25	1416.13	563.01	414.62
25	58.06	25	25	25	2225.41	844.51	353.77
103.87	345.72	116.15	116.6	25	1753.38	522.3	120.81
119.51	1296.48	463.44	245.75	81.5	6899.41	3073.76	1328.48
25	376.77	166.16	74.19	123.43	2485.8	1446.31	500.54
101.25	507.89	314.87	173.6	56.47	1037.93	640.79	381.28
50.81	93.26	73.97	52.63	25	9424.62	4360.19	3070.56
54.29	168.77	108.85	56.67	111.32	7080.77	3478.52	1402.44
25	59.42	64.14	25	25	4660.06	3454.98	3138.62
25	25	50.14	25	25	1076.12	484.2	318.61
196.24	319.83	317.28	357.81	232.42	1381.73	719.9	558.55
104.14	485.47	409.99	207.23	92.87	1732.32	1166.69	1181.96
25	74.04	52.59	25	164.78	2669.6	1447.62	1137.23
386.7	583.3	307.68	194.97	25	1288.38	1126.84	410.15
58.79	170.07	119.4	71.59	25	543.75	281.72	77.2
90.14	611.44	545.88	147.74	247.53	1445.82	1317.38	797.55
25	151.11	157.44	53.29	244.64	1273.95	1267.95	738.68
189.69	298.75	389.97	162.3	25	1344.52	711.91	128.94
94.75	284.16	221.01	91.13	25	1004.45	820.01	417.94
146.51	1320.51	440.8	169.39	874.66	12133.8	7062.18	3194.56
54.56	263.23	215.5	61.71	25	1335.97	1366.08	689.93
125.9	413.06	375.71	161.9	237.57	799.62	627.49	380.73
287.92	740.07	532.43	485.51	123.66	4117.33	4379.47	2701.64
25	222.24	135.29	25	336.95	7278.61	6404.66	4527.73
25	158.84	159.22	132.32	328.59	5963.3	4632.79	1677.75
164.28	244.96	254.46	167.69	743.56	6334.85	6922.32	5423.68
52.54	372.03	201.48	71.28	72.86	2152.19	1194.64	589.96
25	145.09	83.5	25	199.8	1681.38	1091.57	1020.46
25	146.13	97.97	25	25	560.5	163.98	104.41
62.35	3287.97	796.8	169.33	59.21	1879.5	860.65	666.57
25	25	25	25	25	315.4	331.48	178.84
323.37	762.61	314.87	226.95	25	5764.89	3352	1632.71
116.01	234.42	112.79	90.1	241.37	1889.89	1230.91	558.46
25	706.56	1127.78	617.71	107.36	4039.37	4153.54	1438.63
25	25	25	25	25	275.17	248.99	129.58
25	326.8	310.47	68.39	537.97	1198.88	1264.49	945.39
94.18	246.38	309.21	192.38	25	1053.88	965.23	371.36
25	111.78	85.4	68.16	162.42	839.76	1139.32	1009.99
57.42	90.77	106.92	58.56	70.82	411.57	436.13	308.83
25	189.25	138.84	95.94	25	2543.13	1846.3
535.74	711.32	870.2	1219.79	25	675.38	594.64	205.32
131.5	195.59	199.66	170.7	25	2224.65	3120.11	980.9
25	121.95	118.75	25	25	1825.02	1713.39	707.64
25	134.21	88.16	57.25	25	466.98	588.85	268.85
25	25	25	25	25	1620.83	1023.28	304.34
25	95.91	69.56	25	25	129.06	167.82	82.13
25	331.99	226.55	71.95	25	888.92	701.06	517.29
25	25	25	25	70.91	1264.06	543.65	328.65
25	293.26	137.95	25	25	560.99	503.29	179.35
25	187.54	213.85	266.78	25	876.27	478.76	148.21
25	144.64	65.85	25	137.63	6872.5	4123.71	2354.31
25	104.82	58.6	25	25	2719.19	1531.31	655.3
Data 3:BA.4/5-GMT
Inactivated vaccine-0day	Inactivated vaccine-14day	Inactivated vaccine-28day	Inactivated vaccine-90day	Ad5-nCoV-0day	Ad5-nCoV-14day	Ad5-nCoV-28day	Ad5-nCoV-90day
26	198	41	33	27	534	342	551
34	50	25	10	33	1436	864	555
30	58	28	21	28	177	68	39
118	102	90	77	10	116	55	27
35	34	27	22	10	601	129	69
10	31	26	10	63	814	479	394
51	107	108	76	43	218	124	87
39	49	25	10	10	90	68	126
28	75	62	10	38	93	100	52
42	46	42	35	23	2294	2042	553
46	47	10	43	46	560	650	600
27	39	55	52	33	232	204	222
41	108	45	45	34	233	128	146
22	97	33	26	43	139	125	82
42	235	120	31	27	446	216	148
35	130	43	20	45	1319	842	366
58	108	29	10	41	314	147	99
33	158	80	38	43	788	248	82
34	130	44	10	38	251
28	106	35	10	25	391	201	117
22	32	41	10	27	256	106	33
21	195	94	36	28	759	287	182
127	175	138	85	30	49	25	24
58	262	161	58	32	912	555	279
28	43	55	10	26	613	428	315
49	77	64	27	32	375	215	101
24	108	93	27	35	50	58	22
32	172	78	40	10	135	110	32
42	64	39	43	30	247	232	101
35	65	53	10	50	370	218	72
42	52	59	10	27	260	144	33
24	130	155	23	37	80	154	42
33	44	64	10	30	323	688	82
47	80	110	28	44	264	99	106
100	135			59	785	854	121
39	28	10	10	36	322	314	165
43	55	33	42	31	341	201	110
29	41	30	10	55	222	76	61
28	29	35	26	37	75	41	31
				24	76	46	46
43	95	65		24	586	346	86
39	67	53	70	23	145	123	48
46	66	48	44	26	91	149	77
50	55	53	90	28	375	161	73
58	93	132	76	45	314	166	167
42	127	56	41	10	296	288	139
29	118	38	38	10	117	114	87
36	50	83	53	25	635	346	307
35	105	91	24	34	124	92	143
43	39	136	36	33	301	357	159
37	63	96	91	10	171	102	53
10	76	100	33	26	358	378	98
26	38	30	28	49	575	578	269
29	98	154	65	29	160	433	235
30	29	41	83	34	128	123	205
49	22	44	34	29	2302	2593	944
39	29	41	64	21	266	215	177
30	27	71	43	24	46	107	43
28	64	171	110	10	193	105	110
32	77	193	80	33	228	58	112
27	30	26	39	27	766	248	106
41	59	45	29	32	74	44	40
29	160	30	33	51	59	32	33
29	94	98	80	55	310	275	141
10	93	31	36	61	349	244	112
39	31	38	36	22	78	34	64
24	73	51	28	30	296	188	90
45	355	92	38	46	1657	1536	619
27	98	31	27	25	47	48	28
54	65	69	47	39	227	135	111
209	766	717	570	46	414	321	262
27	75	36	25	47	1676	860	646
39	35	40	28	108	1230	1346	733
21	33	38	26	47	806	984	917
43	90	43	47	41	231	93	87
33	53	52	34	51	214	320	222
21	31	27	34	44	72	67	57
27	192	155	47	57	63	88	43
34	10	28	30	34	30	37	39
53	66	104	51	50	364	116	107
29	56	53	54	34	325	208	117
10	66	72	37	36	457	420	141
60	28	25	24	29	64	44	10
22	54	40	26	38	159	106	47
27	39	26	10	10	115	87	87
31	26	10	10	10	39	55	54
45	30	22	35	25	86	77	50
31	54	39	38	10	67	54
54	85	93	100	24	38	35	37
38	68	39	39	31	151	104	48
10	38	37	22	30	669	438	162
28	62	44	38	26	54	42	30
29	30	32	34	37	182	106	84
31	48	57	33	28	68	40	32
32	135	84	36	10	50	10	30
30	39	10	28	63	158	248	111
45	44	58	10	33	138	106	69
20	73	64	50	32	189	74	55
27	76	47	23	23	750	534	144
42	40	36	32	34	77	46	28

## Sheet: Figure 3b-d
Figure 3b-d
Seropositive rate (RBD)
	0day			14day			28day			90day
Inactivated vaccine	52.5	62.7	42.2	93.9	97.7	87.3	90.8	95.7	83.2	76.3	84.3	66.6
Ad5-nCoV	55	65	44.7	100	100	96.4	100	100	96.3	100	100	96.3
Seropositive rate (BA.4/5)
	0day			14day			28day			90day
Inactivated vaccine	3	8.6	0.6	34.3	44.6	25.1	26.5	36.4	18.1	8.2	15.6	3.6
Ad5-nCoV	1	5.4	0.02	79	86.5	69.7	74.7	82.9	65	61.2	70.9	50.8
Seroconversion rate (RBD)
	14day			28day			90day
Inactivated vaccine	41.4	57.6	31.6	25.4	34.2	16.4	4.1	10.2	1.1
Ad5-nCoV	98	99.8	93	94.9	98.3	88.6	87.8	93.5	79.6
Seroconversion rate (BA.4/5)
	14day			28day			90day
Inactivated vaccine	17.2	26.1	10.3	6.1	12.9	2.3	0	3.7	0
Ad5-nCoV	74	82.3	64.3	58.6	63.4	48.2	38.8	49.1	39.1
GMFI (RBD)
	14day			28day			90day
Inactivated vaccine	5.2	6.5	3.9	3.6	4.5	2.6	1.9	2.4	1.3
Ad5-nCoV	56.4	71.4	41.3	39.8	50.2	29.4	20.3	26.1	14.5
GMFI (BA.4/5)
	14day			28day			90day
Inactivated vaccine	2.5	2.9	2.1	1.6	2	1.2	1.2	1.3	1
Ad5-nCoV	12.5	15.5	9.4	9.2	11.8	6.5	5.1	6.2	1
