# Supplementary material for: Safety and immunogenicity of Ad5-nCoV immunization after three-dose priming with inactivated SARS-CoV-2 vaccine in Chinese adults
Source: Nat Commun. 2023 Aug 8;14:4757. doi: 10.1038/s41467-023-40489-2 (PMC10409730; doi:10.1038/s41467-023-40489-2)
Supplement: Supplementary file 3 — Source Data [file 41467_2023_40489_MOESM3_ESM.zip › Source Data Files/Source Data Fig4.xlsx]

## Sheet: Figure 4a 
Figure 4a
Data 1:RBD-IgG-GMT
CoronaVac-0day	CoronaVac-14day	CoronaVac-28day	CoronaVac-90day	Covilo-0day	Covilo-14day	Covilo-28day	Covilo-90day
270	7290	7290	7290	10	7290	2430	810
90	21870	21870	7290	30	2430	810	90
90	810	810	270	90	2430	7290	2430
810	2430	810	810	90	21870	7290	7290
90	270	270	270	30	2430	2430	2430
90	810	810	810	30	2430	2430	810
270	7290	7290	7290	270	21870
270	7290	2430	2430	30	7290	7290	7290
10	2430	2430	2430	270	7290	7290	2430
270	810	2430	2430	90	2430	2430	2430
270	21870	21870	21870	30	2430	2430	2430
90	2430	2430	2430	30	21870	7290	810
90	2430	2430	810	90	810	810	810
30	270	270	810	90	2430	2430	2430
270	2430	2430	2430	30	2430	810	810
10	2430	2430	810	30	2430	810	270
10	270	270	270	10	2430	810	90
10	810	810	810	30	810	270	90
90	810	810	810	90	2430	810	810
270	7290	2430	2430	30	7290	2430	2430
30	270	270	270	10	270	270	270
90	810	810	810	810	810	810	2430
270	2430	2430	2430	30	2430	810	270
30	810	270	270	10	2430	2430
90	7290	2430	2430	10	810	810	270
30	810	270	90	30	2430	2430	2430
90	810	270	810	10	2430	2430	810
30	810	810	810	30	2430	810	270
10	810	810	810	90	270	270	90
30	7290	7290	810	30	810	810	810
270	2430	2430	810	30	810	810	270
30	7290	2430	2430	10	810	810	270
10	810	810	810
90	7290	2430	2430
90	7290	2430	2430
90	2430	2430	810
90	810	810	810
30	7290	7290	7290
90	7290	7290	2430
30	7290	7290	2430
30	810	810	270
270	810	810	810
90	2430	810	2430
270	2430	2430	2430
30	2430	2430	810
10	810	270	90
270	2430	2430	810
810	2430	2430	810
30	2430	810	270
90	2430	810	810
810	21870	7290	7290
10	2430	2430	810
270	810	810	810
90	7290	7290	7290
270	7290	7290	7290
270	7290	7290	2430
810	7290	7290	7290
90	2430	810	810
270	2430	810	2430
30	270	270	270
270	2430	810	810
90	7290	7290	2430
270	810	810	810
90	810	810	270
10	810	810	270
90	2430	810	270
270	7290	7290	2430
30	2430	2430	810
Data 2:RBD-IgG-GMC
CoronaVac-0day	CoronaVac-14day	CoronaVac-28day	CoronaVac-90day	Covilo-0day	Covilo-14day	Covilo-28day	Covilo-90day
238.51	4573.45	3817.44	4042.42	25	3793.11	2891.01	1022.5
87.46	13134.7	8877.5	4484.2	25	1225.08	804.31	218.03
25	539.71	344.87	142.42	136.92	3011.25	4114.96	1435.99
314.52	1400.8	1190.89	793.26	88.96	14068.2	8193.17	5050.42
53.05	254.29	250.94	170.92	25	2208.68	1610.01	729.39
124.42	686.16	487.58	450.69	25	2809.37	2200.73	742.9
232.11	5358.64	3485.98	3825.31	144.81	9757.87
204.34	3602.97	3118.39	1650.8	25	4669.73	4787.68	4989.01
25	3159.7	1979.83	1311.86	126.21	4561.24	3762.77	1890.27
172.65	1235.05	1333.99	848.02	75.25	2775.4	2121.7	1261.29
313.09	13925	17316.5	17290.5	25	3071.5	2886.68	2168.82
53.59	2879.95	2125.07	1096.83	25	9612.22	8664.13	1014.49
62.15	2963.91	1669.14	1068.54	57.41	769.39	1045.06	1099.67
25	355.98	420.2	355.36	87.03	2032.58	1704.68	937.38
213.44	2664.95	2742.93	1460.91	25	1416.13	563.01	414.62
25	2089.46	1488.47	615.25	25	2225.41	844.51	353.77
25	248.83	188.04	128.38	25	1753.38	522.3	120.81
25	816.56	609.32	560.59	25	560.5	163.98	104.41
105.58	659.91	704.42	491.78	59.21	1879.5	860.65	666.57
153.9	2887.19	2453.25	1546.9	25	5764.89	3352	1632.71
25	267.03	331.52	183.28	25	275.17	248.99	129.58
54.83	691.88	555.18	358.82	537.97	1198.88	1264.49	945.39
270.56	1999.09	1698.97	1349.1	25	1053.88	965.23	371.36
25	479.53	458	246.33	25	2543.13	1846.3
25	4183.57	3711.71	1698.65	25	675.38	594.64	205.32
25	500.98	300.65	132.25	25	2224.65	3120.11	980.9
63.05	522.03	479.33	428.66	25	1825.02	1713.39	707.64
25	519.92	472.41	382.57	25	1620.83	1023.28	304.34
25	859.39	679.67	358.76	25	129.06	167.82	82.13
25	9698.14	4089.66	541.77	25	888.92	701.06	517.29
130.75	1422.1	1304.41	542.53	25	560.99	503.29	179.35
25	5029.97	2977.48	1385.24	25	876.27	478.76	148.21
25	1118.42	744.27	445.03
67.34	3832.78	2354.84	1206.2
81.5	6899.41	3073.76	1328.48
123.43	2485.8	1446.31	500.54
56.47	1037.93	640.79	381.28
25	9424.62	4360.19	3070.56
111.32	7080.77	3478.52	1402.44
25	4660.06	3454.98	3138.62
25	1076.12	484.2	318.61
232.42	1381.73	719.9	558.55
92.87	1732.32	1166.69	1181.96
164.78	2669.6	1447.62	1137.23
25	1288.38	1126.84	410.15
25	543.75	281.72	77.2
247.53	1445.82	1317.38	797.55
244.64	1273.95	1267.95	738.68
25	1344.52	711.91	128.94
25	1004.45	820.01	417.94
874.66	12133.8	7062.18	3194.56
25	1335.97	1366.08	689.93
237.57	799.62	627.49	380.73
123.66	4117.33	4379.47	2701.64
336.95	7278.61	6404.66	4527.73
328.59	5963.3	4632.79	1677.75
743.56	6334.85	6922.32	5423.68
72.86	2152.19	1194.64	589.96
199.8	1681.38	1091.57	1020.46
25	315.4	331.48	178.84
241.37	1889.89	1230.91	558.46
107.36	4039.37	4153.54	1438.63
162.42	839.76	1139.32	1009.99
70.82	411.57	436.13	308.83
25	466.98	588.85	268.85
70.91	1264.06	543.65	328.65
137.63	6872.5	4123.71	2354.31
25	2719.19	1531.31	655.3
Data 3:BA.4/5-GMT
CoronaVac-0day	CoronaVac-14day	CoronaVac-28day	CoronaVac-90day	Covilo-0day	Covilo-14day	Covilo-28day	Covilo-90day
26.689	534.381	341.849	550.641	10	115.893	54.569	27.3279
33.119	1436	864.16	554.547	10	601.343	128.842	69.3222
28.319	177.198	68.1149	38.5998	62.5809	813.708	478.798	393.532
43.3113	218.09	123.848	86.8183	22.9562	2293.9	2042.26	552.713
10	89.94	67.6254	125.696	34.0603	232.976	128.418	145.639
37.9636	93.1884	99.62	51.5577	42.5102	788.281	248.332	82.385
45.8594	559.53	650.407	600.236	37.8053	251.144
32.8017	232.04	203.983	221.771	25.0555	390.751	201.037	116.521
43.1932	138.685	124.822	82.1126	27.6646	759.12	286.571	182.044
26.5226	446.369	216.491	148.258	25.6648	612.78	427.981	314.652
44.7182	1319.36	842.058	365.647	29.9382	323.072	688.373	82.4807
40.9959	313.642	146.969	98.9317	58.66	784.638	854.382	120.978
27.2898	256.269	105.934	32.9629	37.364	75.4516	41.4245	30.6534
30.4157	48.7375	24.5934	23.9456	23.7374	585.974	345.752	86.3188
32.3555	912.077	555.107	278.751	33.5578	123.996	91.5708	142.858
32.2517	375.456	214.685	100.751	32.7288	300.981	357.367	158.786
34.6575	49.8906	57.5678	22.3736	10	170.946	101.651	52.51
10	135.042	109.916	32.0565	43.9552	71.5867	67.2855	57.4861
30.2987	247.369	231.958	101.027	57.1638	63.4931	87.9969	43.0876
49.759	370.12	217.517	72.3173	50.4907	364.317	115.748	107.088
27.433	259.558	143.84	32.6781	29.0793	63.8681	43.9	10
36.997	79.6391	153.929	41.533	37.6828	159.214	105.661	47.4171
44.1656	264.05	98.6334	106.259	10	114.813	87.2395	86.8399
35.5743	321.87	314.338	165.258	10	66.9823	54.3054
31.129	340.704	200.731	109.589	23.8051	38.3273	35.3682	37.4631
54.5285	222.209	75.619	61.1538	31.1866	150.748	104.181	48.2387
24.2308	76.0012	46.4839	45.9607	30.4039	669.175	437.867	162.037
22.9143	145.113	122.522	47.8798	36.7589	181.915	106.309	84.2819
25.8	91.0996	148.729	76.6882	28.0609	68.2904	40.0842	31.6419
27.9116	374.552	161.096	73.1994	10	49.945	10	29.8593
45.0508	314.107	166.463	166.654	32.9968	138.01	106.009	68.6144
10	296.485	287.876	139.328	31.626	189.233	74.4194	54.7557
10	117.448	113.636	87.2196
24.8448	634.97	346.263	306.803
26.1667	358.317	377.797	98.014
48.6013	574.667	577.973	268.675
29.3524	160.299	433.474	235.015
33.7377	128.396	123.467	205.257
29.1184	2302.38	2592.59	944.466
20.5463	266.275	215.155	177.111
24.2549	45.6666	107.161	43.1295
10	193.144	104.983	109.661
33.0036	228.062	57.7815	112.203
26.7146	766.056	247.691	106.321
32.0679	73.9464	44.4982	40.4644
50.5791	59.233	32.2508	32.6555
55.457	310.481	275.452	140.976
61.139	349.006	244.343	112.216
21.6263	77.7522	33.7665	63.5318
29.5634	296.059	187.621	90.2469
46.1679	1656.52	1535.51	618.91
24.5926	46.5881	48.4674	28.4944
39.0771	226.978	134.881	110.95
46.4985	413.788	320.611	262.231
47.0177	1675.54	860.43	645.541
108.042	1230.49	1346.35	732.999
46.7075	806.386	984.045	917.227
40.9552	230.699	92.8335	87.4092
50.7528	213.877	320.273	221.992
33.9425	29.955	37.046	39.2086
33.5116	324.571	207.796	116.607
36.218	456.759	420.186	140.828
10	39.0167	54.9553	53.7616
24.6673	85.7639	77.3884	49.9122
25.9846	54.1613	41.8325	30.2103
63.024	158.153	247.782	111.462
22.8517	750.437	534.389	144.299
34.4701	77.1555	46.4081	28.3109

## Sheet: Figure 4b-d
Figure 4b
Seropositive rate (RBD)
	0day			14day			28day			90day
CoronaVac	62.2	77.2	53.7	100	100	94.7	100	100	94.7	100	100	94.7
Covilo	31.3	50	16.1	100	100	89.1	100	100	88.8	100	100	88.4
Seropositive rate (BA.4/5)
	0day			14day			28day			90day
CoronaVac	1.5	7.9	0.04	80.9	89.4	69.5	76.5	85.9	64.6	64.7	75.9	52.2
Covilo	0	10.9	0	75	88.5	56.6	71	85.8	52	53.3	71.7	34.3
Seroconversion rate (RBD)
	14day			28day			90day
CoronaVac	89.7	95.8	79.9	86.8	93.8	76.4	80.9	89.4	69.5
Covilo	93.8	99.2	79.2	93.5	99.2	78.6	86.7	96.2	69.3
Seroconversion rate (BA.4/5)
	14day			28day			90day
CoronaVac	72.1	82.3	59.9	61.8	73.3	49.2	38.2	50.8	26.7
Covilo	78.1	90.7	60	56.1	69.8	33.1	40	59.4	22.7
GMFI (RBD)
	14day			28day			90day
CoronaVac	26.6	36.3	19.4	19.9	27.5	14.4	14.2	19	10.5
Covilo	61.6	101.8	37.2	41.3	66.3	25.7	20.1	32.2	12.6
GMFI (BA.4/5)
	14day			28day			90day
CoronaVac	7.5	9.4	5.9	5.6	7.1	4.4	3.5	4.4	2.8
Covilo	8	11.7	5.5	5	7.4	3.4	2.9	4	2
