# Supplementary material for: Safety and immunogenicity of Ad5-nCoV immunization after three-dose priming with inactivated SARS-CoV-2 vaccine in Chinese adults
Source: Nat Commun. 2023 Aug 8;14:4757. doi: 10.1038/s41467-023-40489-2 (PMC10409730; doi:10.1038/s41467-023-40489-2)
Supplement: Supplementary file 3 — Source Data [file 41467_2023_40489_MOESM3_ESM.zip › Source Data Files/Source Data Fig5.xlsx]

## Sheet: Figure 5a
Figure 5a
Data 1:age-RBD of Inactivated vaccine
18-59-0day	≥60-0day	18-59-14day	≥60-14day	18-59-28day	≥60-28day	18-59-90day	≥60-90day
1298.35	25	739.12	68.06	660.17	53.79	587.19	46.22
106.33	25	316.73	138.53	226.5	79.78	104.15	33.72
53.27	116.67	394.11	259.48	247.06	125.12	108.42	96.11
139.81	54.89	189.75	83.57	151.91	69.03	85.15	48.52
138.43	25	237.24	153.1	203.18	127.24	229.41	52.12
230.17	82.52	463.46	288.15	407.97	237.38	199.79	127.6
185.93	25	647.16	120.77	567.86	97.55	369.02	55.95
53.33	232.52	269.59	356.76	130.69	405.39	109.34	405.81
190.7	25	401.95	25	307.04	25	236.39	25
69.04	75.3	220.14	161.59	138.15	118.48	126.08	67.91
442.42	25	532.88	67.33	459.5	50.03	338.73	32.64
25	50.2	93.62	107.75	86.17	95.9	62.64	95.14
173.37	25	329.81	52.98	327.07	25	173.86	41.89
1982.99	25	1896.91	89.92	1741.1	55.18	1737.32	25
459.32		523.21		456.31		423.59
25	57.14	217.24	120.35	112.21	115.52	48.21
54.11	25	693.99	97.18	502.55	87.09	105.3	49.02
25	25	328.9	102.79	198.12	67.64	48.07	25
25	25	84.55	507.52	58.54	164.39	18.79	81.54
80.84	25	234.04	181.29	218.01	125.95	147.04	132.42
25	25	203.52	58.06	131.52	25	54.93	25
25	386.7	22.42	583.3	25	307.68	9.89	194.97
147.02	25	289	146.13		97.97		28.64
25	25	25	25	25	25	23.79	25
25	323.37	193.02	762.61	146.03	314.87	61.99	226.95
213	25	418.55	706.56	346.72	1127.78	361.49	617.71
25	25	211.1	25	92.42	25	52.1	25
25	25	236.61	326.8	111.53	310.47	47.09	68.39
196.8	94.18	1292.05	246.38	917.87	309.21	619.03	192.38
103.87	57.42	345.72	90.77	116.15	106.92	116.6	58.56
119.51	25	1296.48	189.25	463.44	138.84	245.75	95.94
25	131.5	376.77	195.59	166	199.66	74.19	170.7
101.25	25	507.89	121.95	315	118.75	173.6	44.67
50.81	25	93.26	134.21	73.97	88.16	52.63	57.25
54.29	25	168.77	25	108.85	25	56.67	25
25	25	59.42	95.91	64.14	69.56	37.34	43.74
25	25	25	331.99	50.14	226.55	36.04	71.95
196.24	25	319.83	25	317.28	25	357.81	25
104.14	25	485.47	187.54	409.99	213.85	207.23	266.78
25	25	74.04	144.64	52.59	65.85	48.4	25
58.79	25	170.07	104.82	119.4	58.6	71.59	29.19
90.14		611.44		545.88		147.74
25		151.11		157.44		53.29
189.69		298.75		389.97		162.3
94.75		284.16		221.01		91.13
146.51		1320.51		440.8		169.39
54.56		263.23		215.5		61.71
125.9		413.06		375.71		161.9
287.92		740.07		532.43		485.51
25		222.24		135.29		49.76
25		158.84		159.22		132.32
164.28		244.96		254.46		167.69
52.54		372.03		201.48		71.28
25		145.09		83.5		32.03
62.35		3287.97		796.8		169.33
116.01		234.42		112.79		90.1
25		111.78		85.4		68.16
535.74		711.32		870.2		1219.79
25		293.26		137.95		48.26
Data 2:age-BA.4/5 of Inactivated vaccine
18-59-0day	≥60-0day	18-59-14day	≥60-14day	18-59-28day	≥60-28day	18-59-90day	≥60-90day
118	26	102	198	90	41	77	33
10	34	31	50	26	25	10	10
51	30	107	58	108	28	76	21
39	35	49	34	25	27	10	22
28	46	75	47	62	10	10	43
42	27	46	39	42	55	35	52
41	58	108	108	45	29	45	10
22	33	97	158	33	80	26	38
42	34	235	130	120	44	31	10
35	49	130	77	43	64	20	27
28	42	106	52	35	59	10	10
22	47	32	80	41	110	10	28
21	29	195	41	94	30	36	10
127	28	175	29	138	35	85	26
58		262		161		58
28	43	43	95	55	65	10
24	39	108	67	93	53	27	70
32	50	172	55	78	53	40	90
42	42	64	127	39	56	43	41
35	35	65	105	53	91	10	24
24	43	130	39	155	136	23	36
33	41	44	59	64	45	10	29
100	21	135	31		27	38	34
39	34	28	10	10	28	10	30
43	53	55	66	33	104	42	51
46	10	66	66	48	72	44	37
58	60	93	28	132	25	76	24
29	22	118	54	38	40	38	26
36	27	50	39	83	26	53	10
37	45	63	30	96	22	91	35
10	31	76	54	100	39	33	38
26	38	38	68	30	39	28	39
29	10	98	38	154	37	65	22
30	28	29	62	41	44	83	38
49	29	22	30	44	32	34	34
39	31	29	48	41	57	64	33
30	32	27	135	71	84	43	36
28	30	64	39	171	10	110	28
32	20	77	73	193	64	80	50
27	27	30	76	26	47	39	23
29	42	160	40	30	36	33	32
29		94		98		80
10		93		31		36
39		31		38		36
24		73		51		28
45		355		92		38
27		98		31		27
54		65		69		47
209		766		717		570
27		75		36		25
39		35		40		28
21		33		38		26
43		90		43		47
33		53		52		34
27		192		155		47
29		56		53		54
31		26		10		10
54		85		93		100
45		44		58		10
Data 3:age-RBD of Ad5-nCoV
18-59-0day	≥60-0day	18-59-14day	≥60-14day	18-59-28day	≥60-28day	18-59-90day	≥60-90day
136.92	238.51	3011.25	4573.45	4114.96	3817.44	1435.99	4042.42
314.52	87.46	1400.8	13134.7	1190.89	8877.5	793.26	4484.2
53.05	25	254.29	539.71	250.94	344.87	170.92	142.42
124.42	25	686.16	3793.11	487.58	2891.01	450.69	1022.5
88.96	25	14068.2	1225.08	8193.17	804.31	5050.42	218.03
232.11	204.34	5358.64	3602.97	3485.98	3118.39	3825.31	1650.8
25	25	2208.68	3159.7	1610.01	1979.83	729.39	1311.86
172.65	25	1235.05	2809.37	1333.99	2200.73	848.02	742.9
313.09	144.81	13925	9757.87	17316.5		17290.5
53.59	75.25	2879.95	2775.4	2125.07	2121.7	1096.83	1261.29
25	57.41	4669.73	769.39	4787.68	1045.06	4989.01	1099.67
62.15	63.05	2963.91	522.03	1669.14	479.33	1068.54	428.66
126.21	87.03	4561.24	2032.58	3762.77	1704.68	1890.27	937.38
25	25	355.98	519.92	420.2	472.41	355.36	382.57
213.44	25	2664.95	859.39	2742.93	679.67	1460.91	358.76
25	25	2089.46	9698.14	1488.47	4089.66	615.25	541.77
25	130.75	248.83	1422.1	188.04	1304.41	128.38	542.53
25	25	816.56	5029.97	609.32	2977.48	560.59	1385.24
105.58	25	659.91	1118.42	704.42	744.27	491.78	445.03
153.9	25	2887.19	2225.41	2453.25	844.51	1546.9	353.77
25	25	267.03	1753.38	331.52	522.3	183.28	120.81
54.83	25	691.88	560.5	555.18	163.98	358.82	104.41
25	59.21	3071.5	1879.5	2886.68	860.65	2168.82	666.57
270.56	25	1999.09	315.4	1698.97	331.48	1349.1	178.84
25	25	9612.22	5764.89	8664.13	3352	1014.49	1632.71
25	241.37	479.53	1889.89	458	1230.91	246.33	558.46
25	107.36	4183.57	4039.37	3711.71	4153.54	1698.65	1438.63
25	25	500.98	275.17	300.65	248.99	132.25	129.58
67.34	25	3832.78	1053.88	2354.84	965.23	1206.2	371.36
25	25	1416.13	2543.13	563.01	1846.3	414.62
81.5	25	6899.41	675.38	3074	594.64	1328.48	205.32
123.43	25	2485.8	2224.65	1446	3120.11	500.54	980.9
56.47	25	1037.93	1825.02	641	1713.39	381.28	707.64
25	25	9424.62	466.98	4360.19	588.85	3070.56	268.85
111.32	25	7080.77	1620.83	3478.52	1023.28	1402.44	304.34
25	25	4660.06	129.06	3454.98	167.82	3138.62	82.13
25	25	1076.12	888.92	484.2	701.06	318.61	517.29
232.42	25	1381.73	560.99	719.9	503.29	558.55	179.35
92.87	25	1732.32	876.27	1166.69	478.76	1181.96	148.21
164.78	137.63	2669.6	6872.5	1447.62	4123.71	1137.23	2354.31
25		1288.38		1126.84		410.15
25		543.75		281.72		77.2
247.53		1445.82		1317.38		797.55
244.64		1273.95		1267.95		738.68
25		1344.52		711.91		128.94
25		1004.45		820.01		417.94
874.66		12133.8		7062.18		3194.56
25		1335.97		1366.08		689.93
237.57		799.62		627.49		380.73
123.66		4117.33		4379.47		2701.64
336.95		7278.61		6404.66		4527.73
328.59		5963.3		4632.79		1677.75
743.56		6334.85		6922.32		5423.68
72.86		2152.19		1194.64		589.96
199.8		1681.38		1091.57		1020.46
537.97		1198.88		1264.49		945.39
162.42		839.76		1139.32		1009.99
70.82		411.57		436.13		308.83
70.91		1264.06		543.65		328.65
25		2719.19		1531.31		655.3
Data 4:age-BA.4/5 of Ad5-nCoV
18-59-0day	≥60-0day	18-59-14day	≥60-14day	18-59-28day	≥60-28day	18-59-90day	≥60-90day
63	27	814	534	479	342	394	551
43	33	218	1436	124	864	87	555
10	28	90	177	68	68	126	39
38	10	93	116	100	55	52	27
23	10	2294	601	2042	129	553	69
46	33	560	232	650	204	600	222
34	43	233	139	128	125	146	82
27	43	446	788	216	248	148	82
45	38	1319	251	842		366
41	26	314	613	147	428	99	315
25	37	391	75	201	41	117	31
27	24	256	76	106	46	33	46
28	24	759	586	287	346	182	86
30	23	49	145	25	123	24	48
32	26	912	91	555	149	279	77
32	28	375	375	215	161	101	73
35	45	50	314	58	166	22	167
10	10	135	296	110	288	32	139
30	10	247	117	232	114	101	87
50	33	370	301	218	357	72	159
27	10	260	171	144	102	33	53
37	44	80	72	154	67	42	57
30	57	323	63	688	88	82	43
44	34	264	30	99	37	106	39
59	50	785	364	854	116	121	107
36	34	322	325	314	208	165	117
31	36	341	457	201	420	110	141
55	29	222	64	76	44	61	10
25	10	635	115	346	87	307	87
34	10	124	67	92	54	143
26	24	358	38	378	35	98	37
49	31	575	151	578	104	269	48
29	30	160	669	433	438	235	162
34	26	128	54	123	42	205	30
29	37	2302	182	2593	106	944	84
21	28	266	68	215	40	177	32
24	10	46	50	107	10	43	30
10	33	193	138	105	106	110	69
33	32	228	189	58	74	112	55
27	23	766	750	248	534	106	144
32		74		44		40
51		59		32		33
55		310		275		141
61		349		244		112
22		78		34		64
30		296		188		90
46		1657		1536		619
25		47		48		28
39		227		135		111
46		414		321		262
47		1676		860		646
108		1230		1346		733
47		806		984		917
41		231		93		87
51		214		320		222
38		159		106		47
10		39		55		54
25		86		77		50
63		158		248		111
34		77		46		28

## Sheet: Figure 5b
Figure 5a
Data 1:AE-RBD of Inactivated vaccine
no-0day	Grade1/2-0day	no-14day	Grade1/2-14day	no-28day	Grade1/2-28day	no-90day	Grade1/2-90day
25	1298.35	68.06	739.12	53.79	660.17	46.22	587.19
25	53.27	138.53	394.11	79.78	247.06	33.72	108.42
116.67	138.43	259.48	237.24	125.12	203.18	96.11	229.41
54.89	185.93	83.57	647.16	69.03	567.86	48.52	369.02
106.33	69.04	316.73	220.14	226.5	138.15	104.15	126.08
139.81	25	189.75	93.62	151.91	86.17	85.15	62.64
230.17	173.37	463.46	329.81	407.97	327.07	199.79	173.86
25	1982.99	153.1	1896.91	127.24	1741.1	52.12	1737.32
82.52	25	288.15	84.55	237.38	58.54	127.6	25
53.33	80.84	269.59	234.04	130.69	218.01	109.34	147.04
190.7	147.02	401.95	289	307.04		236.39	150.64
25	25	120.77	25	97.55	25	55.95	25
232.52	25	356.76	193.02	405.39	146.03	405.81	61.99
25	25	25	507.52	25	164.39	25	81.54
442.42	25	532.88	236.61	459.5	111.53	338.73	47.09
459.32	196.8	523.21	1292.05	456.31	917.87	423.59	619.03
25	25	217.24	181.29	112.21	125.95	48.21	132.42
75.3	54.29	161.59	168.77	118.48	108.85	67.91	56.67
54.11	25	693.99	151.11	502.55	157.44	105.3	53.29
25	189.69	328.9	298.75	198.12	389.97	48.07	162.3
25	94.75	67.33	284.16	50.03	221.01	32.64	91.13
25	146.51	203.52	1320.51	131.52	440.8	54.93	169.39
25	101.25	25	507.89	25	315	25	173.6
50.2	54.56	107.75	263.23	95.9	215.5	95.14	61.71
25	125.9	52.98	413.06	25	375.71	41.89	161.9
25		89.92		55.18		25
57.14		120.35		115.52
25		97.18		87.09		49.02
213		418.55		346.72		361.49
25		102.79		67.64		25
25		211.1		92.42		52.1
25		58.06		25		25
103.87		345.72		116.15		116.6
119.51		1296.48		463.44		245.75
25		376.77		166		74.19
50.81		93.26		73.97		52.63
25		59.42		64.14		37.34
25		25		50.14		36.04
196.24		319.83		317.28		357.81
104.14		485.47		409.99		207.23
25		74.04		52.59		48.4
386.7		583.3		307.68		194.97
58.79		170.07		119.4		71.59
90.14		611.44		545.88		147.74
287.92		740.07		532.43		485.51
25		222.24		135.29		49.76
25		158.84		159.22		132.32
164.28		244.96		254.46		167.69
52.54		372.03		201.48		71.28
25		145.09		83.5		32.03
25		146.13		97.97		28.64
62.35		3287.97		796.8		169.33
25		25		25		25
323.37		762.61		314.87		226.95
116.01		234.42		112.79		90.1
25		706.56		1127.78		617.71
25		25		25		25
25		326.8		310.47		68.39
94.18		246.38		309.21		192.38
25		111.78		85.4		68.16
57.42		90.77		106.92		58.56
25		189.25		138.84		95.94
535.74		711.32		870.2		1219.79
131.5		195.59		199.66		170.7
25		121.95		118.75		44.67
25		134.21		88.16		57.25
25		25		25		25
25		95.91		69.56		43.74
25		331.99		226.55		71.95
25		25		25		25
25		293.26		137.95		48.26
25		187.54		213.85		266.78
25		144.64		65.85		25
25		104.82		58.6		29.19
Data 2:AE-RBD of Ad5-nCoV
no-0day	Grade1/2-0day	Grade3-0day	no-14day	Grade1/2-14day	Grade3-14day	no-28day	Grade1/2-28day	Grade3-28day	no-90day	Grade1/2-90day	Grade3-90day
87.46	238.51	232.11	13134.7	4573.45	5358.64	8877.5	3817.44	3485.98	4484.2	4042.42	3825.31
25	25	313.09	1225.08	539.71		804.31	344.87		218.03	142.42	17290.5
53.05	136.92	62.15	254.29	3011.25	2963.91	250.94	4114.96	1669.14	170.92	1435.99	1068.54
124.42	204.34	25	686.16	3602.97	355.98	487.58	3118.39	420.2	450.69	1650.8	355.36
88.96	25	25	14068.2	2208.68	267.03	8193.17	1610.01	331.52	5050.42	729.39	183.28
25	172.65	25	3159.7	1235.05	9612.22	1979.83	1333.99	8664.13	1311.86	848.02	1014.49
144.81	53.59	25	9757.87	2879.95	1004.45		2125.07	820.01		1096.83	417.94
126.21	25	874.66	4561.24	2809.37		3762.77	2200.73	7062.18	1890.27	742.9	3194.56
25	25	123.66	248.83	4669.73	4117.33	188.04	4787.68	4379.47	128.38	4989.01	2701.64
25	213.44	137.63	816.56	2664.95	6872.5	609.32	2742.93	4123.71	560.59	1460.91	2354.31
54.83	105.58		691.88	659.91		555.18	704.42		358.82	491.78
57.41	25		769.39	3071.5		1045.06	2886.68		1099.67	2168.82
63.05	270.56		522.03	1999.09		479.33	1698.97		428.66	1349.1
25	25		519.92	479.53		472.41	458		382.57	246.33
25	25		859.39	500.98		679.67	300.65		358.76	132.25
25	87.03		9698.14	2032.58		4089.66	1704.68		541.77	937.38
25	130.75		5029.97	1422.1		2977.48	1304.41		1385.24	542.53
67.34	25		3832.78	1118.42		2354.84	744.27		1206.2	445.03
25	25		1753.38	2225.41		522.3	844.51		120.81	353.77
123.43	232.42		2485.8	1381.73		1446	719.9		500.54	558.55
56.47	92.87		1037.93	1732.32		641	1166.69		381.28	1181.96
25	25		4660.06	1288.38		3454.98	1126.84		3138.62	410.15
25	25		1076.12	543.75		484.2	281.72		318.61	77.2
244.64	247.53		1273.95	1445.82		1267.95	1317.38		738.68	797.55
199.8	25		1681.38	1344.52		1091.57	711.91		1020.46	128.94
25	25		560.5	1335.97		163.98	1366.08		104.41	689.93
59.21	237.57		1879.5	799.62		860.65	627.49		666.57	380.73
25	743.56		315.4	6334.85		331.48	6922.32		178.84	5423.68
25	72.86		5764.89	2152.19		3352	1194.64		1632.71	589.96
241.37	25		1889.89	1053.88		1230.91	965.23		558.46	371.36
107.36	70.82		4039.37	411.57		4153.54	436.13		1438.63	308.83
25	25		275.17	2543.13		248.99	1846.3		129.58
537.97			1198.88			1264.49			945.39	1022.5
162.42	25		839.76	3793.11		1139.32	2891.01		1009.99	793.26
25	314.52		675.38	1400.8		594.64	1190.89		205.32	1261.29
25	75.25		2224.65	2775.4		3120.11	2121.7		980.9	615.25
25	25		1825.02	2089.46		1713.39	1488.47		707.64	1546.9
25	153.9		466.98	2887.19		588.85	2453.25		268.85	1698.65
25	25		1620.83	4183.57		1023.28	3711.71		304.34	414.62
25	25		129.06	1416.13		167.82	563.01		82.13	1328.48
25	81.5		888.92	6899.41		701.06	3074		517.29	3070.56
70.91	25		1264.06	9424.62		543.65	4360.19		328.65	1402.44
25	111.32		560.99	7080.77		503.29	3478.52		179.35	1137.23
25	164.78		876.27	2669.6		478.76	1447.62		148.21	4527.73
25	336.95		2719.19	7278.61		1531.31	6404.66		655.3	1677.75
	328.59			5963.3			4632.79
Data 3:AE-BA.4/5 of Inactivated vaccine
no-0day	Grade1/2-0day	no-14day	Grade1/2-14day	no-28day	Grade1/2-28day	no-90day	Grade1/2-90day
26	118	198	102	41	90	33	77
34	51	50	107	25	108	10	76
30	28	58	75	28	62	21	10
35	41	34	108	27	45	22	45
10	35	31	130	26	43	10	20
39	22	49	32	25	41	10	10
42	21	46	195	42	94	35	36
46	127	47	175	10	138	43	85
27	42	39	64	55	39	52	43
22	35	97	65	33	53	26	10
42	100	235	135	120		31	38
58	39	108	28	29	10	10	10
33	43	158	55	80	33	38	42
34	42	130	127	44	56	10	41
28	29	106	118	35	38	10	38
58	36	262	50	161	83	58	53
28	35	43	105	55	91	10	24
49	29	77	98	64	154	27	65
24	49	108	22	93	44	27	34
32	10	172	93	78	31	40	36
42	39	52	31	59	38	10	36
24	24	130	73	155	51	23	28
33	45	44	355	64	92	10	38
47	27	80	98	110	31	28	27
29	54	41	65	30	69	10	47
28		29		35		26
43		95		65
39		67		53		70
46		66		48		44
50		55		53		90
58		93		132		76
43		39		136		36
37		63		96		91
10		76		100		33
26		38		30		28
30		29		41		83
39		29		41		64
30		27		71		43
28		64		171		110
32		77		193		80
27		30		26		39
41		59		45		29
29		160		30		33
29		94		98		80
209		766		717		570
27		75		36		25
39		35		40		28
21		33		38		26
43		90		43		47
33		53		52		34
21		31		27		34
27		192		155		47
34		10		28		30
53		66		104		51
29		56		53		54
10		66		72		37
60		28		25		24
22		54		40		26
27		39		26		10
31		26		10		10
45		30		22		35
31		54		39		38
54		85		93		100
38		68		39		39
10		38		37		22
28		62		44		38
29		30		32		34
31		48		57		33
32		135		84		36
30		39		10		28
45		44		58		10
20		73		64		50
27		76		47		23
42		40		36		32
Data 4:AE-BA.4/5 of Ad5-nCoV
no-0day	Grade1/2-0day	Grade3-0day	no-14day	Grade1/2-14day	Grade3-14day	no-28day	Grade1/2-28day	Grade3-28day	no-90day	Grade1/2-90day	Grade3-90day
33	27	46	1436	534	560	864	342	650	555	551	600
10	28	45	601	177	1319	129	68	842	69	39	366
10	10	27	90	116	256	68	55	106	126	27	33
38	63	30	93	814	49	100	479	25	52	394	24
23	43	27	2294	218	260	2042	124	144	553	87	33
43	33	59	139	232	785	125	204	854	82	222	121
38	34	30	251	233	296		128	188		146	90
28	27	46	759	446	1657	287	216	1536	182	148	619
35	41	46	50	314	414	58	147	321	22	99	262
10	43	23	135	788	750	110	248	534	32	82	144
37	25		80	391		154	201		42	117
37	32		75	912		41	555		31	279
24	26		76	613		46	428		46	315
23	32		145	375		123	215		48	101
26	30		91	247		149	232		77	101
28	50		375	370		161	218		73	72
10	30		296	323		288	688		139	82
25	44		635	264		346	99		307	106
10	36		171	322		102	314		53	165
49	31		575	341		578	201		269	110
29	55		160	222		433	76		235	61
21	24		266	586		215	346		177	86
24	45		46	314		107	166		43	167
61	10		349	117		244	114		112	87
51	34		214	124		320	92		222	143
44	33		72	301		67	357		57	159
57	26		63	358		88	378		43	98
34	34		30	128		37	123		39	205
50	29		364	2302		116	2593		107	944
34	10		325	193		208	105		117	110
36	33		457	228		420	58		141	112
29	27		64	766		44	248		10	106
38	32		159	74		106	44		47	40
10	51		39	59		55	32		54	33
24	55		38	310		35	275		37	141
31	22		151	78		104	34		48	64
30	25		669	47		438	48		162	28
26	39		54	227		42	135		30	111
37	47		182	1676		106	860		84	646
28	108		68	1230		40	1346		32	733
10	47		50	806		10	984		30	917
63	41		158	231		248	93		111	87
33	10		138	115		106	87		69	87
32	25		189	86		74	77		55	50
34	10		77	67		46	54		28
