# Supplementary material for: Safety and immunogenicity of Ad5-nCoV immunization after three-dose priming with inactivated SARS-CoV-2 vaccine in Chinese adults
Source: Nat Commun. 2023 Aug 8;14:4757. doi: 10.1038/s41467-023-40489-2 (PMC10409730; doi:10.1038/s41467-023-40489-2)
Supplement: Supplementary file 3 — Source Data [file 41467_2023_40489_MOESM3_ESM.zip › Source Data Files/Source Data supplement Fig1.xlsx]

## Sheet: supplement Fig1a
supplement Fig1a
Data 1:RBD-IgG-GMT
CoronaVac-0day	CoronaVac-14day	CoronaVac-28day	CoronaVac-90day	Covilo-0day	Covilo-14day	Covilo-28day	Covilo-90day
30	90	90	90	10	270	90	30
90	90	90	90	90	270	270	90
90	270	270	90	2430	810	810	270
90	810	270	270	270	270	90	90
270	270	270	270	270	810	270	270
90	270	270	270	10	270	90	90
270	270	270	270	270	810	810	810
30	90	90	90	90	270	90	270
270	270	810	810	90	270	270	270
810	810	270	810	10	10	10	10
30	90	90	90	90	270	270	90
270	270	270	270	30	90	90	30
2430	2430	2430	2430	30	270	270	90
810	810	810	810	90	90	90	270
30	270	270	90	270	270
30	810	810	90
30	270	270	90	90	90	270
10	90	90	30	10	90	90	90
90	270	270	270	270	810	270	810
10	30	30	10	10	90	90	30
30	90	30	30	30	270	90	90
10	270	90	90	30	810	270	90
30	90	30	90	10	270	90	30
10	90	90	30	30	270	90	90
270	2430	810	810	10	90	30	10
90	270	90	90	30	90	90	30
270	2430	810	270	10	90	90	30
90	270	270	90	10	30	10	10
90	810	270	270	10	810	810	810
90	90	90	90	10	30	10	10
90	270	90	90	90	270	270	270
30	90	90	30	30	270	270	90
30	90	90	30	30	90	90	90
270	270	270	270	30	90	90	30
90	810	810	270	10	30	30	10
30	90	90	30	30	270	90	90
810	810	270	270	10	270	90	10
90	90	270	90	30	90	90	30
90	810	810	270
30	270	270	90
270	270	270	270
90	270	270	90
270	2430	270	270
90	270	270	90
90	810	270	270
270	810	810	810
30	270	270	90
30	270	270	90
270	270	270	270
90	270	270	90
90	2430	810	270
810	810	270	270
270	270	90	90
30	270	270	90
90	90	90	90
90	90	90	90
810	810	810	810
270	270	270	90
10	90	90	30
10	30	30	10
30	270	270	90
30	270	270	270
Data 2:RBD-IgG-GMC
CoronaVac-0day	CoronaVac-14day	CoronaVac-28day	CoronaVac-90day	Covilo-0day	Covilo-14day	Covilo-28day	Covilo-90day
25	68.06	53.79	46.22	25	138.53	79.78	33.72
54.89	83.57	69.03	48.52	116.67	259.48	125.12	96.11
106.33	316.73	226.5	104.15	1298.35	739.12	660.17	587.19
53.27	394.11	247.06	108.42	139.81	189.75	151.91	85.15
138.43	237.24	203.18	229.41	230.17	463.46	407.97	199.79
82.52	288.15	237.38	127.6	25	153.1	127.24	52.12
190.7	401.95	307.04	236.39	185.93	647.16	567.86	369.02
25	120.77	97.55	55.95	53.33	269.59	130.69	109.34
232.52	356.76	405.39	405.81	69.04	220.14	138.15	126.08
442.42	532.88	459.5	338.73	25	25	25	25
25	93.62	86.17	62.64	75.3	161.59	118.48	67.91
173.37	329.81	327.07	173.86	25	67.33	50.03	32.64
1982.99	1896.91	1741.1	1737.32	25	203.52	131.52	54.93
459.32	523.21	456.31	423.59	50.2	107.75	95.9	95.14
25	217.24	112.21	48.21	147.02	289
54.11	693.99	502.55	105.3
25	328.9	198.12	48.07	57.14	120.35	115.52
25	84.55	58.54	25	25	97.18	87.09	49.02
80.84	234.04	218.01	147.04	213	418.55	346.72	361.49
25	25	25	25	25	102.79	67.64	25
25	25	25	25	25	211.1	92.42	52.1
25	193.02	146.03	61.99	25	507.52	164.39	81.54
25	52.98	25	41.89	25	236.61	111.53	47.09
25	89.92	55.18	25	25	181.29	125.95	132.42
196.8	1292.05	917.87	619.03	25	58.06	25	25
103.87	345.72	116.15	116.6	25	145.09	83.5	32.03
119.51	1296.48	463.44	245.75	25	146.13	97.97	28.64
25	376.77	166.16	74.19	25	25	25	25
101.25	507.89	314.87	173.6	25	706.56	1127.78	617.71
50.81	93.26	73.97	52.63	25	25	25	25
54.29	168.77	108.85	56.67	94.18	246.38	309.21	192.38
25	59.42	64.14	37.34	25	189.25	138.84	95.94
25	25	50.14	36.04	25	134.21	88.16	57.25
196.24	319.83	317.28	357.81	25	95.91	69.56	43.74
104.14	485.47	409.99	207.23	25	25	25	25
25	74.04	52.59	48.4	25	293.26	137.95	48.26
386.7	583.3	307.68	194.97	25	144.64	65.85	25
58.79	170.07	119.4	71.59	25	104.82	58.6	29.19
90.14	611.44	545.88	147.74
25	151.11	157.44	53.29
189.69	298.75	389.97	162.3
94.75	284.16	221.01	91.13
146.51	1320.51	440.8	169.39
54.56	263.23	215.5	61.71
125.9	413.06	375.71	161.9
287.92	740.07	532.43	485.51
25	222.24	135.29	49.76
25	158.84	159.22	132.32
164.28	244.96	254.46	167.69
52.54	372.03	201.48	71.28
62.35	3287.97	796.8	169.33
323.37	762.61	314.87	226.95
116.01	234.42	112.79	90.1
25	326.8	310.47	68.39
25	111.78	85.4	68.16
57.42	90.77	106.92	58.56
535.74	711.32	870.2	1219.79
131.5	195.59	199.66	170.7
25	121.95	118.75	44.67
25	25	25	25
25	331.99	226.55	71.95
25	187.54	213.85	266.78
Data 3:BA.4/5-GMT
CoronaVac-0day	CoronaVac-14day	CoronaVac-28day	CoronaVac-90day	Covilo-0day	Covilo-14day	Covilo-28day	Covilo-90day
26.0893	198.257	41.4513	33.2831	34.0461	50.1681	25.4668	10
34.7775	33.8452	26.8847	21.7321	30.3327	58.1515	27.5919	20.6593
10	30.5961	25.8196	10	118.422	101.798	89.9729	76.5556
50.8995	106.637	107.603	75.8151	38.6432	49.457	24.8073	10
28.4007	75.1624	62.4123	10	42.4492	46.2718	41.65	34.5819
26.5226	38.8464	55.0239	51.5731	45.8777	46.5468	10	43.2024
42.2324	235.134	119.508	30.6244	40.9959	107.875	44.5636	45.1397
57.5162	107.764	28.8136	10	21.5844	97.494	32.727	25.5588
32.8017	157.913	80.4477	38.1514	34.9045	130.287	43.3346	20.0888
28.2005	106.146	35.4992	10	33.7145	130.197	43.7221	10
21.8789	32.0579	40.5642	10	48.8603	77.3659	64.3961	26.6631
21.4593	194.661	93.7641	35.838	41.8093	52.4537	58.9405	10
126.639	175.379	138.011	84.8898	23.7851	130.103	154.864	22.9657
57.9704	262.058	161.241	58.3714	46.6781	79.9929	110.464	27.557
27.6044	43.1604	54.6463	10	100.333	134.917
24.1767	107.657	93.1131	26.8187
32.0505	171.727	77.9306	40.1039	43.2377	94.8418	64.938
42.3142	64.0842	38.7991	43.195	39.2779	66.6003	52.583	69.5081
35.4093	64.7022	53.3842	10	45.9552	66.2572	47.9868	44.4698
32.9024	43.7312	63.7397	10	49.5591	55.2843	52.7432	90.3423
38.6154	28.0417	10	10	58.2227	92.8288	132.32	76.1957
43.0825	54.9146	32.9501	41.5601	41.5627	127.05	56.487	40.6334
29.358	41.0515	30.187	10	28.8572	118.382	38.4288	37.9884
27.5962	28.9415	34.7141	26.1407	35.3779	105.239	91.001	23.678
35.6503	50.0468	83.4054	52.8753	43.4117	39.0399	136.009	35.6232
37.1539	63.1694	95.9942	90.9652	32.5826	52.8151	51.5343	33.6418
10	75.8288	99.8317	33.3016	21.0025	31.3378	27.0003	33.6094
25.978	37.7162	30.4885	27.593	34.432	10	27.9275	29.595
29.2308	97.5964	154.483	64.8528	10	65.6966	71.7975	37.4183
29.5005	28.8466	41.2664	82.7305	59.5469	27.7941	24.7893	23.5428
48.8106	21.8966	44.4759	34.2657	26.8993	39.439	25.8159	10
38.8957	29.3376	41.1896	63.6584	31.2487	54.4864	38.5305	37.8495
29.6398	26.9756	70.9727	43.177	27.6387	61.64	43.5119	38.0801
28.4411	63.6718	171.243	109.71	30.6675	47.7097	57.0201	33.2965
31.7353	76.5547	193.332	80.3971	30.486	39.1992	10	28.3952
26.8534	29.504	25.5384	39.0725	45.456	43.5266	57.9941	10
40.8774	59.1483	45.4969	28.5476	26.5857	75.707	47.2546	23.4319
28.5873	159.881	30.0605	32.9548	41.983	40.1398	36.3602	32.3137
28.8625	93.9423	98.3805	79.7678
10	93.3957	30.9635	36.4802
38.8583	30.8211	38.3759	36.0099
24.0508	72.592	51.1377	27.7346
45.06	355.373	91.6858	38.4212
26.826	98.3625	31.0178	27.1167
53.6821	65.0723	68.9326	47.0188
209.082	765.943	716.94	570.28
27.3227	75.4143	36.397	24.5159
38.9424	34.9048	40.4384	27.5488
20.6277	33.072	38.4376	26.1532
42.7774	90.0815	43.0452	46.8939
26.7861	192.354	155.306	46.7206
53.0104	65.5077	103.946	51.3562
28.8119	55.6122	52.9912	53.5263
22.2322	54.2964	40.0298	25.5666
31.4995	26.4156	10	10
45.3838	30.1388	22.2755	34.9534
53.9815	85.1405	93.4491	99.6649
38.3201	67.5022	39.3283	39.4548
10	37.6717	36.7846	22.4214
28.7374	30.497	32.3359	34.2545
31.7906	134.714	84.3586	36.3654
20.3793	72.7884	64.0225	49.5235

## Sheet: supplement Fig1b-d
supplement Fig1b-d
Seropositive rate (RBD)
	0day			14day			28day			90day
CoronaVac	58.1	70.5	44.8	96.8	99.6	88.8	93.5	98.2	84.3	85.5	93.1	74.2
Covilo	35.1	52.5	20.2	89.2	97	74.6	86.1	95.3	70.5	60	76.1	42.1
Seropositive rate (BA.4/5)
	0day			14day			28day			90day
CoronaVac	3.2	11.2	0.4	35.5	48.7	23.7	32.3	45.3	20.9	11.3	21.9	4.7
Covilo	5.4	18.2	0.7	32.4	49.8	18	16.7	32.8	6.4	2.9	14.9	0.1
Seroconversion rate (RBD)
	14day			28day			90day
CoronaVac	35.5	48.7	23.7	25.8	38.5	15.5	3.2	11.2	0.4
Covilo	40.5	57.9	24.8	30.6	48.1	16.3	8.6	23.1	1.8
Seroconversion rate (BA.4/5)
	14day			28day			90day
CoronaVac	21	33.2	11.7	9.7	19.9	3.6	0	5.8	0
Covilo	10.8	25.4	3	5.6	18.7	0.7	0	10	0
GMFI (RBD)
	14day			28day			90day
CoronaVac	3.3	4.2	2.5	2.5	3.3	1.9	1.6	1.9	1.3
Covilo	4.7	6.9	3.2	3.2	4.6	2.2	2	2.9	1.4
GMFI (BA.4/5)
	14day			28day			90day
CoronaVac	2.1	2.6	1.8	1.7	2.1	1.5	1.1	1.3	0.9
Covilo	1.7	2.1	1.4	1.3	1.6	1	0.8	1	0.6
